# Supplementary material for: ﻿Study of terrestrial diatoms in corticolous assemblages from deciduous trees in Central Europe with descriptions of two new Luticola D.G.Mann taxa
Source: PhytoKeys. 2023 Mar 7;221:1–40. doi: 10.3897/phytokeys.221.95248 (PMC10209713; doi:10.3897/phytokeys.221.95248)
Supplement: XML Treatment for Luticola bryophila [file phytokeys.221.95248-treatment1.xml]

<!DOCTYPE tp:taxon-treatment
  PUBLIC "-//TaxonX//DTD Taxonomic Treatment Publishing DTD v0 20100105//EN" "tax-treatment-NSO.dtd">
<tp:taxon-treatment xmlns:tp="http://www.plazi.org/taxpub"><tp:treatment-meta><kwd-group><label>Taxon classification</label><kwd>
                <named-content content-type="kingdom">Plantae</named-content>
              </kwd><kwd>
                <named-content content-type="order">Naviculales</named-content>
              </kwd><kwd>
                <named-content content-type="family">Diadesmidaceae</named-content>
              </kwd></kwd-group><mixed-citation publication-type="journal"><person-group><name><surname>Rybak</surname><given-names>Mateusz</given-names></name><name><surname>Czarnota</surname><given-names>Paweł</given-names></name><name><surname>Noga</surname><given-names>Teresa</given-names></name></person-group><article-title>﻿Study of terrestrial diatoms in corticolous assemblages from deciduous trees in Central Europe with descriptions of two new <italic><tp:taxon-name><tp:taxon-name-part taxon-name-part-type="genus" reg="Luticola">Luticola</tp:taxon-name-part></tp:taxon-name></italic> D.G.Mann taxa</article-title><source>PhytoKeys</source><day>07</day><month>03</month><year>2023</year><volume>221</volume><fpage>1</fpage><lpage>40</lpage><pub-id pub-id-type="doi">10.3897/phytokeys.221.95248</pub-id></mixed-citation></tp:treatment-meta><tp:nomenclature><label>﻿</label><tp:taxon-name>
              <object-id xmlns:xlink="http://www.w3.org/1999/xlink" content-type="arpha" xlink:type="simple">D34B9000-5EFB-552C-9588-B15D18735ADD</object-id>
              <tp:taxon-name-part taxon-name-part-type="genus" reg="Luticola">Luticola</tp:taxon-name-part>
              <tp:taxon-name-part taxon-name-part-type="species" reg="bryophila">bryophila</tp:taxon-name-part>
            </tp:taxon-name><tp:taxon-authority>M.Rybak, Czarnota &amp; Noga</tp:taxon-authority><tp:taxon-status xmlns:xlink="http://www.w3.org/1999/xlink" xlink:type="simple">sp. nov.</tp:taxon-status><xref ref-type="fig" rid="F2">Fig. 2</xref></tp:nomenclature><tp:treatment-sec sec-type="description" id="SECID0EAHAG"><title>Description.</title><p>Rectangular in girdle view. Valves linear to linear lanceolate with weakly protracted and moderately rounded apices, smaller specimens without protracted apices. Valve length 10–25 µm, and valve width 4–6 µm. Axial area narrow linear, slightly expanded near central area. Central area wide and rounded, bordered by 3–4 areolae. Ghost areolae commonly present in central area. Round isolated pore located half way between valve center and margin. Raphe branch straight with both endings clearly curved to site opposite to isolated pore. Distal raphe endings short, not continuing onto mantle. Internal raphe slit simple and straight, distal endings form slightly developed helictoglossae. Striae number 18–20 in 10 µm composed of 2–3 same sized, rounded to slightly elongated areolae. Single row of areolae present also on valve mantle. Internally areolae covered by hymen forming continuous strip, separated by not thickened virgae. Internally small lipped opening of isolated pore visible. Marginal channel located on valve face/mantle junction occluded by hymenes and visible internally.</p><fig id="F2" position="float" orientation="portrait"><object-id xmlns:xlink="http://www.w3.org/1999/xlink" content-type="doi" xlink:type="simple">10.3897/phytokeys.221.95248.figure2</object-id><object-id xmlns:xlink="http://www.w3.org/1999/xlink" content-type="arpha" xlink:type="simple">7DC43097-255A-5C4C-A4DD-FD929378AA51</object-id><label>Figure 2.</label><caption><p><italic><tp:taxon-name><tp:taxon-name-part taxon-name-part-type="genus" reg="Luticola">Luticola</tp:taxon-name-part><tp:taxon-name-part taxon-name-part-type="species" reg="bryophila">bryophila</tp:taxon-name-part></tp:taxon-name></italic> sp. nov., <abbrev xmlns:xlink="http://www.w3.org/1999/xlink" xlink:title="light microscope" id="ABBRID0EYHAG" xlink:type="simple">LM</abbrev> microphotographs of girdle view (<bold>A</bold>) and size diminution series (<bold>B–X</bold>), black frame indicate the holotype specimen. <abbrev xmlns:xlink="http://www.w3.org/1999/xlink" xlink:title="Scanning Electron Microscope" id="ABBRID0EAIAG" xlink:type="simple">SEM</abbrev> microphotographs (<bold>Y–AB</bold>) of valve in external (<bold>Y–AA</bold>) and internal view (<bold>AB</bold>). Scale bars: 10 µm (<bold>A–X</bold>); 5 µm (<bold>Y–AB</bold>).</p></caption><graphic xmlns:xlink="http://www.w3.org/1999/xlink" xlink:href="phytokeys-221-001_article-95248__-g002.jpg" position="float" orientation="portrait" xlink:type="simple" id="oo_820874.jpg"><uri content-type="original_file" xlink:type="simple">https://binary.pensoft.net/fig/820874</uri></graphic></fig></tp:treatment-sec><tp:treatment-sec sec-type="type material" id="SECID0ETIAG"><title>Type material.</title><p><bold><italic>Holotype</italic></bold>: Slide SZCZ 28844 and unmounted material with the same number stored in A. Witkowski Diatom Collection of the Institute of Marine and Environmental Sciences, University of Szczecin, holotype specimen designated here in Fig. <xref ref-type="fig" rid="F3">3K</xref></p><fig id="F3" position="float" orientation="portrait"><object-id xmlns:xlink="http://www.w3.org/1999/xlink" content-type="doi" xlink:type="simple">10.3897/phytokeys.221.95248.figure3</object-id><object-id xmlns:xlink="http://www.w3.org/1999/xlink" content-type="arpha" xlink:type="simple">3714BF43-8E1C-5BB5-9296-67D5F42BD8D3</object-id><label>Figure 3.</label><caption><p><italic><tp:taxon-name><tp:taxon-name-part taxon-name-part-type="genus" reg="Luticola">Luticola</tp:taxon-name-part><tp:taxon-name-part taxon-name-part-type="species" reg="confusa">confusa</tp:taxon-name-part></tp:taxon-name></italic> sp. nov., <abbrev xmlns:xlink="http://www.w3.org/1999/xlink" xlink:title="light microscope" id="ABBRID0EUJAG" xlink:type="simple">LM</abbrev> microphotographs of size diminution series (<bold>A–X</bold>), black frame indicate the holotype specimen. <abbrev xmlns:xlink="http://www.w3.org/1999/xlink" xlink:title="Scanning Electron Microscope" id="ABBRID0E1JAG" xlink:type="simple">SEM</abbrev> microphotographs (<bold>Y–AB</bold>), valve in external (<bold>Y–AA</bold>) and internal view (<bold>AB</bold>). Scale bars: 10 µm (<bold>A–X</bold>); 5 µm (<bold>Y, Z, AB</bold>),</p></caption><graphic xmlns:xlink="http://www.w3.org/1999/xlink" xlink:href="phytokeys-221-001_article-95248__-g003.jpg" position="float" orientation="portrait" xlink:type="simple" id="oo_820875.jpg"><uri content-type="original_file" xlink:type="simple">https://binary.pensoft.net/fig/820875</uri></graphic></fig><p><bold><italic>Isotype</italic></bold>: Slide no. 2017/18 and unmounted material with the same number at the University of Rzeszów, Poland.</p></tp:treatment-sec><tp:treatment-sec sec-type="type locality" id="SECID0EZKAG"><title>Type locality.</title><p>Stalowa Wola, Podkarpacie Province, Poland, <named-content xmlns:xlink="http://www.w3.org/1999/xlink" content-type="dwc:verbatimCoordinates" xlink:type="simple"><named-content content-type="geo-json" specific-use="{&#34;type&#34;:&#34;Point&#34;,&#34;coordinates&#34;:[22.071833,50.571222]}" id="NCID0ECLAG" xlink:type="simple">50°34'16.4"N, 22°04'18.6"E</named-content></named-content>, leg. M. Rybak.</p></tp:treatment-sec><tp:treatment-sec sec-type="etymology" id="SECID0EHLAG"><title>Etymology.</title><p>The name refers to the occurrence of the species mainly in terrestrial bryophytes.</p></tp:treatment-sec><tp:treatment-sec sec-type="distribution" id="SECID0EMLAG"><title>Distribution.</title><p>Species observed at most of the sites studied, always in single specimens, mainly in samples of bryophytes from trunk bases.</p></tp:treatment-sec><tp:treatment-sec sec-type="Similar species" id="SECID0ERLAG"><title>Similar species.</title><p><italic><tp:taxon-name><tp:taxon-name-part taxon-name-part-type="genus" reg="Luticola">Luticola</tp:taxon-name-part><tp:taxon-name-part taxon-name-part-type="species" reg="sparsipunctata">sparsipunctata</tp:taxon-name-part></tp:taxon-name></italic> Levkov, Metzeltin &amp; Pavlov (<xref ref-type="bibr" rid="B47">Levkov et al. 2013</xref>, p. 222); <italic><tp:taxon-name><tp:taxon-name-part taxon-name-part-type="genus" reg="Luticola">Luticola</tp:taxon-name-part><tp:taxon-name-part taxon-name-part-type="species" reg="tenuis">tenuis</tp:taxon-name-part></tp:taxon-name></italic> Levkov, Metzeltin &amp; Pavlov (<xref ref-type="bibr" rid="B47">Levkov et al. 2013</xref>, p. 236).</p></tp:treatment-sec><ref-list><ref id="B47"><mixed-citation xmlns:xlink="http://www.w3.org/1999/xlink" xlink:type="simple"><person-group><name name-style="western"><surname>Levkov</surname><given-names>Z</given-names></name><name name-style="western"><surname>Metzeltin</surname><given-names>P</given-names></name><name name-style="western"><surname>Pavlov</surname><given-names>A</given-names></name></person-group> (<year>2013</year>) <source><italic><tp:taxon-name><tp:taxon-name-part taxon-name-part-type="genus">Luticola</tp:taxon-name-part></tp:taxon-name></italic> and <italic><tp:taxon-name><tp:taxon-name-part taxon-name-part-type="genus">Luticolopsis</tp:taxon-name-part></tp:taxon-name></italic>. In: Lange-Bertalot H (Ed.) Diatoms of Europe, Diatoms of the European Inland Waters and Comparable Habitats.</source><publisher-name>Koeltz Scientific Books</publisher-name>, <publisher-loc>Königstein</publisher-loc>, <size units="page">698 pp</size>.</mixed-citation></ref></ref-list></tp:taxon-treatment>
