# Supplementary material for: ﻿Study of terrestrial diatoms in corticolous assemblages from deciduous trees in Central Europe with descriptions of two new Luticola D.G.Mann taxa
Source: PhytoKeys. 2023 Mar 7;221:1–40. doi: 10.3897/phytokeys.221.95248 (PMC10209713; doi:10.3897/phytokeys.221.95248)
Supplement: XML Treatment for Luticola confusa [file phytokeys.221.95248-treatment2.xml]

<!DOCTYPE tp:taxon-treatment
  PUBLIC "-//TaxonX//DTD Taxonomic Treatment Publishing DTD v0 20100105//EN" "tax-treatment-NSO.dtd">
<tp:taxon-treatment xmlns:tp="http://www.plazi.org/taxpub"><tp:treatment-meta><kwd-group><label>Taxon classification</label><kwd>
                <named-content content-type="kingdom">Plantae</named-content>
              </kwd><kwd>
                <named-content content-type="order">Naviculales</named-content>
              </kwd><kwd>
                <named-content content-type="family">Diadesmidaceae</named-content>
              </kwd></kwd-group><mixed-citation publication-type="journal"><person-group><name><surname>Rybak</surname><given-names>Mateusz</given-names></name><name><surname>Czarnota</surname><given-names>Paweł</given-names></name><name><surname>Noga</surname><given-names>Teresa</given-names></name></person-group><article-title>﻿Study of terrestrial diatoms in corticolous assemblages from deciduous trees in Central Europe with descriptions of two new <italic><tp:taxon-name><tp:taxon-name-part taxon-name-part-type="genus" reg="Luticola">Luticola</tp:taxon-name-part></tp:taxon-name></italic> D.G.Mann taxa</article-title><source>PhytoKeys</source><day>07</day><month>03</month><year>2023</year><volume>221</volume><fpage>1</fpage><lpage>40</lpage><pub-id pub-id-type="doi">10.3897/phytokeys.221.95248</pub-id></mixed-citation></tp:treatment-meta><tp:nomenclature><label>﻿</label><tp:taxon-name>
              <object-id xmlns:xlink="http://www.w3.org/1999/xlink" content-type="arpha" xlink:type="simple">1BBE7024-59B3-5923-9218-7B1FA76954E3</object-id>
              <tp:taxon-name-part taxon-name-part-type="genus" reg="Luticola">Luticola</tp:taxon-name-part>
              <tp:taxon-name-part taxon-name-part-type="species" reg="confusa">confusa</tp:taxon-name-part>
            </tp:taxon-name><tp:taxon-authority>M.Rybak &amp; Czarnota</tp:taxon-authority><tp:taxon-status xmlns:xlink="http://www.w3.org/1999/xlink" xlink:type="simple">sp. nov.</tp:taxon-status><xref ref-type="fig" rid="F3">Fig. 3</xref></tp:nomenclature><tp:treatment-sec sec-type="description" id="SECID0E6NAG"><title>Description.</title><p>Valves elliptic to elliptic-lanceolate with rounded apices, rectangular in girdle view. Valve length 9–22 µm, and valve width 4.5–5.5 µm. Axial area narrow and linear, central area elliptic bordered by 3–4 areolae. Round isolated pore located halfway between valve center and margin. Raphe branch straight. Proximal raphe endings deflected to site opposite to stigma with small rounded depressions. Distal raphe endings hooked continuing onto valve mantle. Internally raphe slit simple and straight, distal endings form slightly developed helictoglossae. Striae number 20–22 in 10 µm composed mainly of 4 areolae, single row of areolae also present on valve mantle. On apices row of mantle areolae interrupted by distal raphe endings. Internally areolae covered by hymen forming continuous strip, separated by not thickened virgae. Internally small lipped opening of isolated pore visible. Marginal channel located on valve face/mantle junction occluded by hymenes and visible internally.</p></tp:treatment-sec><tp:treatment-sec sec-type="type material" id="SECID0EEOAG"><title>Type material.</title><p><bold><italic>Holotype</italic></bold>: Slide SZCZ28845 and unmounted material with the same number stored in A. Witkowski Diatom Collection of the Institute of Marine and Environmental Sciences, University of Szczecin, holotype specimen designated here in Fig. <xref ref-type="fig" rid="F4">4O</xref>.</p><fig id="F4" position="float" orientation="portrait"><object-id xmlns:xlink="http://www.w3.org/1999/xlink" content-type="doi" xlink:type="simple">10.3897/phytokeys.221.95248.figure4</object-id><object-id xmlns:xlink="http://www.w3.org/1999/xlink" content-type="arpha" xlink:type="simple">8961ADF5-72EC-5090-B86B-9DF2F2050576</object-id><label>Figure 4.</label><caption><p>Number of diatom taxa identified during the research on each of the examined trees on each site and value of Eveness index (J’) and Shannon index (H’). 1–8 number of sampling site.</p></caption><graphic xmlns:xlink="http://www.w3.org/1999/xlink" xlink:href="phytokeys-221-001_article-95248__-g004.jpg" position="float" orientation="portrait" xlink:type="simple" id="oo_820876.jpg"><uri content-type="original_file" xlink:type="simple">https://binary.pensoft.net/fig/820876</uri></graphic></fig><p><bold><italic>Isotype</italic></bold>: Slide no. 2018/454 and unmounted material with the same number at the University of Rzeszów, Poland.</p></tp:treatment-sec><tp:treatment-sec sec-type="type locality" id="SECID0ELPAG"><title>Type locality.</title><p>Stalowa Wola, Podkarpacie Province, Poland, <named-content xmlns:xlink="http://www.w3.org/1999/xlink" content-type="dwc:verbatimCoordinates" xlink:type="simple"><named-content content-type="geo-json" specific-use="{&#34;type&#34;:&#34;Point&#34;,&#34;coordinates&#34;:[22.033806,50.603667]}" id="NCID0EUPAG" xlink:type="simple">50°36'13.2"N, 22°02'01.7"E</named-content></named-content>, leg. M. Rybak.</p></tp:treatment-sec><tp:treatment-sec sec-type="etymology" id="SECID0EZPAG"><title>Etymology.</title><p>The name refers to possible past confusions in identification of the species described with other small taxa with elliptic-lanceolate valves.</p></tp:treatment-sec><tp:treatment-sec sec-type="distribution" id="SECID0E5PAG"><title>Distribution.</title><p>Species observed at all sites studied, always in the form of individual specimens. It mainly occurred in samples taken from the base of the trunks of the trees studied.</p></tp:treatment-sec><tp:treatment-sec sec-type="Similar species" id="SECID0EDQAG"><title>Similar species.</title><p><italic><tp:taxon-name><tp:taxon-name-part taxon-name-part-type="genus" reg="Luticola">Luticola</tp:taxon-name-part><tp:taxon-name-part taxon-name-part-type="species" reg="imbricata">imbricata</tp:taxon-name-part></tp:taxon-name></italic> (W.Bock) Levkov, Metzeltin and Pavlov (<xref ref-type="bibr" rid="B47">Levkov et al. 2013</xref>, p. 134); <italic><tp:taxon-name><tp:taxon-name-part taxon-name-part-type="genus" reg="Luticola">L.</tp:taxon-name-part><tp:taxon-name-part taxon-name-part-type="species" reg="pseudoimbricata">pseudoimbricata</tp:taxon-name-part></tp:taxon-name></italic> Levkov, Metzeltin &amp; Pavlov (<xref ref-type="bibr" rid="B47">Levkov et al. 2013</xref>, p. 134); <italic><tp:taxon-name><tp:taxon-name-part taxon-name-part-type="genus" reg="Luticola">L.</tp:taxon-name-part><tp:taxon-name-part taxon-name-part-type="species" reg="obscura">obscura</tp:taxon-name-part></tp:taxon-name></italic> Levkov, Tofilovska, C.E.Wetzel, Mitić-Kopanja &amp; Ector (<xref ref-type="bibr" rid="B48">Levkov et al. 2017</xref>).</p></tp:treatment-sec><tp:treatment-sec><!--Section generated to contain objects referenced in tp:taxon-treatment.--><fig id="F3" position="float" orientation="portrait"><object-id xmlns:xlink="http://www.w3.org/1999/xlink" content-type="doi" xlink:type="simple">10.3897/phytokeys.221.95248.figure3</object-id><object-id xmlns:xlink="http://www.w3.org/1999/xlink" content-type="arpha" xlink:type="simple">3714BF43-8E1C-5BB5-9296-67D5F42BD8D3</object-id><label>Figure 3.</label><caption><p><italic><tp:taxon-name><tp:taxon-name-part taxon-name-part-type="genus" reg="Luticola">Luticola</tp:taxon-name-part><tp:taxon-name-part taxon-name-part-type="species" reg="confusa">confusa</tp:taxon-name-part></tp:taxon-name></italic> sp. nov., <abbrev xmlns:xlink="http://www.w3.org/1999/xlink" xlink:title="light microscope" id="ABBRID0EUJAG" xlink:type="simple">LM</abbrev> microphotographs of size diminution series (<bold>A–X</bold>), black frame indicate the holotype specimen. <abbrev xmlns:xlink="http://www.w3.org/1999/xlink" xlink:title="Scanning Electron Microscope" id="ABBRID0E1JAG" xlink:type="simple">SEM</abbrev> microphotographs (<bold>Y–AB</bold>), valve in external (<bold>Y–AA</bold>) and internal view (<bold>AB</bold>). Scale bars: 10 µm (<bold>A–X</bold>); 5 µm (<bold>Y, Z, AB</bold>),</p></caption><graphic xmlns:xlink="http://www.w3.org/1999/xlink" xlink:href="phytokeys-221-001_article-95248__-g003.jpg" position="float" orientation="portrait" xlink:type="simple" id="oo_820875.jpg"><uri content-type="original_file" xlink:type="simple">https://binary.pensoft.net/fig/820875</uri></graphic></fig></tp:treatment-sec><ref-list><ref id="B47"><mixed-citation xmlns:xlink="http://www.w3.org/1999/xlink" xlink:type="simple"><person-group><name name-style="western"><surname>Levkov</surname><given-names>Z</given-names></name><name name-style="western"><surname>Metzeltin</surname><given-names>P</given-names></name><name name-style="western"><surname>Pavlov</surname><given-names>A</given-names></name></person-group> (<year>2013</year>) <source><italic><tp:taxon-name><tp:taxon-name-part taxon-name-part-type="genus">Luticola</tp:taxon-name-part></tp:taxon-name></italic> and <italic><tp:taxon-name><tp:taxon-name-part taxon-name-part-type="genus">Luticolopsis</tp:taxon-name-part></tp:taxon-name></italic>. In: Lange-Bertalot H (Ed.) Diatoms of Europe, Diatoms of the European Inland Waters and Comparable Habitats.</source><publisher-name>Koeltz Scientific Books</publisher-name>, <publisher-loc>Königstein</publisher-loc>, <size units="page">698 pp</size>.</mixed-citation></ref><ref id="B48"><mixed-citation xmlns:xlink="http://www.w3.org/1999/xlink" xlink:type="simple"><person-group><name name-style="western"><surname>Levkov</surname><given-names>Z</given-names></name><name name-style="western"><surname>Tofilovska</surname><given-names>S</given-names></name><name name-style="western"><surname>Wetzel</surname><given-names>CE</given-names></name><name name-style="western"><surname>Mitić-Kopanja</surname><given-names>D</given-names></name><name name-style="western"><surname>Ector</surname><given-names>L</given-names></name></person-group> (<year>2017</year>) <article-title>Diversity of <italic><tp:taxon-name><tp:taxon-name-part taxon-name-part-type="genus">Luticola</tp:taxon-name-part></tp:taxon-name></italic> D.G.Mann (<tp:taxon-name><tp:taxon-name-part taxon-name-part-type="class">Bacillariophyceae</tp:taxon-name-part></tp:taxon-name>) species on halomorphic soils from Gladno Pole, Central Macedonia. Nova Hedwigia.</article-title><source>Beiheft</source><volume>146</volume>: <fpage>175</fpage>–<lpage>196</lpage>. <ext-link xlink:href="10.1127/1438-9134/2017/175" ext-link-type="doi" xlink:type="simple">https://doi.org/10.1127/1438-9134/2017/175</ext-link></mixed-citation></ref></ref-list></tp:taxon-treatment>
